# Supplementary material for: Accuracy of a Smartphone-Based Object Detection Model, PlantVillage Nuru, in Identifying the Foliar Symptoms of the Viral Diseases of Cassava–CMD and CBSD
Source: Front Plant Sci. 2020 Dec 18;11:590889. doi: 10.3389/fpls.2020.590889 (PMC7775399; doi:10.3389/fpls.2020.590889)
Supplement: Supplementary file 5 [file Table_1.XLSX]

## Sheet: My scores
KEY			Use the key in column B to enter the number representing the condition you observe (in the images) in the rows under the column 'score' based on the image ID.
Condition	Score		Image ID	Score	Note: If the leave has two conditions put both conditions using the following rule 'condition1 & condition' leaving space between the condition and the symbol & e.g. 1 & 2 is CORRECT while 1&2 is INCORRECT
CMD	1		1
CBSD	2		2
Mites	3		3
BLS	4		4
FLI	5		5
Healthy	6		6
Other	7		7
Not sure	8		8
			9
			10
			11
			12
KEY			13
Condition	Score		14
CMD	1		15
CBSD	2		16
Mites	3		17
BLS	4		18
FLI	5		19
Healthy	6		20
Other	7		21
Not sure	8		22
			23
			24
			25
			26
KEY			27
Condition	Score		28
CMD	1		29
CBSD	2		30
Mites	3		31
BLS	4		32
FLI	5		33
Healthy	6		34
Other	7		35
Not sure	8		36
			37
			38
			39
			40
KEY			41
Condition	Score		42
CMD	1		43
CBSD	2		44
Mites	3		45
BLS	4		46
FLI	5		47
Healthy	6		48
Other	7		49
Not sure	8		50
			51
			52
			53
			54
			55
KEY			56
Condition	Score		57
CMD	1		58
CBSD	2		59
Mites	3		60
BLS	4		61
FLI	5		62
Healthy	6		63
Other	7		64
Not sure	8		65
			66
			67
			68
			69
KEY			70
Condition	Score		71
CMD	1		72
CBSD	2		73
Mites	3		74
BLS	4		75
FLI	5		76
Healthy	6		77
Other	7		78
Not sure	8		79
			80
			81
			82
			83
KEY			84
Condition	Score		85
CMD	1		86
CBSD	2		87
Mites	3		88
BLS	4		89
FLI	5		90
Healthy	6		91
Other	7		92
Not sure	8		93
			94
			95
			96
			97
KEY			98
Condition	Score		99
CMD	1		100
CBSD	2		101
Mites	3		102
BLS	4		103
FLI	5		104
Healthy	6		105
Other	7		106
Not sure	8		107
			108
			109
			110
			111
			112
KEY			113
Condition	Score		114
CMD	1		115
CBSD	2		116
Mites	3		117
BLS	4		118
FLI	5		119
Healthy	6		120
Other	7		121
Not sure	8		122
			123
			124
			125
			126
			127
KEY			128
Condition	Score		129
CMD	1		130
CBSD	2		131
Mites	3		132
BLS	4		133
FLI	5		134
Healthy	6		135
Other	7		136
Not sure	8		137
			138
			139
			140
			141
			142
KEY			143
Condition	Score		144
CMD	1		145
CBSD	2		146
Mites	3		147
BLS	4		148
FLI	5		149
Healthy	6		150
Other	7		151
Not sure	8		152
			153
			154
			155
			156
KEY			157
Condition	Score		158
CMD	1		159
CBSD	2		160
Mites	3		161
BLS	4		162
FLI	5		163
Healthy	6		164
Other	7		165
Not sure	8		166
			167
			168
			169
			170
			Once you have completed scoring the images, open the sheet named 'MY RESULTS'

## Sheet: My results
	These are the IDs of the images you scored	These are the sores you gave the images	These are the scores the experts gave the images	These are the conditions with which the images were assessed and scored. When your and the experts score the image with the same conditons the conditions in these columns will have a score of '1' and will be highlighted in yellow. In cases where there is co-infection, there will be multiple cells representing the conditions found in the images.
	Image ID	My scores	Expert Scores	CMD	CBSD	Mites	BLS	FLI	Healthy	Other	Not sure	Co-infection
	1	0	2	0	0	0	0	0	0	0	0	0
	2	0	3	0	0	0	0	0	0	0	0	0
	3	0	3	0	0	0	0	0	0	0	0	0
	4	0	3	0	0	0	0	0	0	0	0	0
	5	0	2	0	0	0	0	0	0	0	0	0
	6	0	3	0	0	0	0	0	0	0	0	0
	7	0	2	0	0	0	0	0	0	0	0	0
	8	0	2	0	0	0	0	0	0	0	0	0
	9	0	2	0	0	0	0	0	0	0	0	0
	10	0	2	0	0	0	0	0	0	0	0	0
	11	0	2	0	0	0	0	0	0	0	0	0
	12	0	2	0	0	0	0	0	0	0	0	0
	13	0	1	0	0	0	0	0	0	0	0	0
	14	0	2	0	0	0	0	0	0	0	0	0
	15	0	3	0	0	0	0	0	0	0	0	0
	16	0	1	0	0	0	0	0	0	0	0	0
	17	0	2	0	0	0	0	0	0	0	0	0
	18	0	6	0	0	0	0	0	0	0	0	0
	19	0	2	0	0	0	0	0	0	0	0	0
	20	0	1	0	0	0	0	0	0	0	0	0
	21	0	2	0	0	0	0	0	0	0	0	0
	22	0	2	0	0	0	0	0	0	0	0	0
	23	0	2	0	0	0	0	0	0	0	0	0
	24	0	3	0	0	0	0	0	0	0	0	0
	25	0	2	0	0	0	0	0	0	0	0	0
	26	0	2	0	0	0	0	0	0	0	0	0
	27	0	2 & 3	0	0	0	0	0	0	0	0	0
	28	0	2	0	0	0	0	0	0	0	0	0
	29	0	3	0	0	0	0	0	0	0	0	0
	30	0	2	0	0	0	0	0	0	0	0	0
	31	0	1	0	0	0	0	0	0	0	0	0
	32	0	2	0	0	0	0	0	0	0	0	0
	33	0	2	0	0	0	0	0	0	0	0	0
	34	0	2	0	0	0	0	0	0	0	0	0
	35	0	3	0	0	0	0	0	0	0	0	0
	36	0	1	0	0	0	0	0	0	0	0	0
	37	0	2	0	0	0	0	0	0	0	0	0
	38	0	2 & 3	0	0	0	0	0	0	0	0	0
	39	0	2	0	0	0	0	0	0	0	0	0
	40	0	2	0	0	0	0	0	0	0	0	0
	41	0	2	0	0	0	0	0	0	0	0	0
	42	0	3	0	0	0	0	0	0	0	0	0
	43	0	3	0	0	0	0	0	0	0	0	0
	44	0	3	0	0	0	0	0	0	0	0	0
	45	0	3	0	0	0	0	0	0	0	0	0
	46	0	2	0	0	0	0	0	0	0	0	0
	47	0	2	0	0	0	0	0	0	0	0	0
	48	0	2	0	0	0	0	0	0	0	0	0
	49	0	2	0	0	0	0	0	0	0	0	0
	50	0	2	0	0	0	0	0	0	0	0	0
	51	0	2	0	0	0	0	0	0	0	0	0
	52	0	2	0	0	0	0	0	0	0	0	0
	53	0	6	0	0	0	0	0	0	0	0	0
	54	0	2	0	0	0	0	0	0	0	0	0
	55	0	3	0	0	0	0	0	0	0	0	0
	56	0	2	0	0	0	0	0	0	0	0	0
	57	0	2	0	0	0	0	0	0	0	0	0
	58	0	3	0	0	0	0	0	0	0	0	0
	59	0	2	0	0	0	0	0	0	0	0	0
	60	0	3	0	0	0	0	0	0	0	0	0
	61	0	2	0	0	0	0	0	0	0	0	0
	62	0	1 & 2	0	0	0	0	0	0	0	0	0
	63	0	2	0	0	0	0	0	0	0	0	0
	64	0	8	0	0	0	0	0	0	0	0	0
	65	0	3	0	0	0	0	0	0	0	0	0
	66	0	1	0	0	0	0	0	0	0	0	0
	67	0	1	0	0	0	0	0	0	0	0	0
	68	0	2	0	0	0	0	0	0	0	0	0
	69	0	1	0	0	0	0	0	0	0	0	0
	70	0	3	0	0	0	0	0	0	0	0	0
	71	0	1	0	0	0	0	0	0	0	0	0
	72	0	3	0	0	0	0	0	0	0	0	0
	73	0	2	0	0	0	0	0	0	0	0	0
	74	0	8	0	0	0	0	0	0	0	0	0
	75	0	1	0	0	0	0	0	0	0	0	0
	76	0	3	0	0	0	0	0	0	0	0	0
	77	0	1	0	0	0	0	0	0	0	0	0
	78	0	1	0	0	0	0	0	0	0	0	0
	79	0	2	0	0	0	0	0	0	0	0	0
	80	0	2	0	0	0	0	0	0	0	0	0
	81	0	3	0	0	0	0	0	0	0	0	0
	82	0	1 & 2	0	0	0	0	0	0	0	0	0
	83	0	2	0	0	0	0	0	0	0	0	0
	84	0	1	0	0	0	0	0	0	0	0	0
	85	0	2	0	0	0	0	0	0	0	0	0
	86	0	3	0	0	0	0	0	0	0	0	0
	87	0	2 & 3	0	0	0	0	0	0	0	0	0
	88	0	1	0	0	0	0	0	0	0	0	0
	89	0	8	0	0	0	0	0	0	0	0	0
	90	0	1 & 3	0	0	0	0	0	0	0	0	0
	91	0	3	0	0	0	0	0	0	0	0	0
	92	0	1	0	0	0	0	0	0	0	0	0
	93	0	8	0	0	0	0	0	0	0	0	0
	94	0	6	0	0	0	0	0	0	0	0	0
	95	0	2	0	0	0	0	0	0	0	0	0
	96	0	2	0	0	0	0	0	0	0	0	0
	97	0	2	0	0	0	0	0	0	0	0	0
	98	0	6	0	0	0	0	0	0	0	0	0
	99	0	3	0	0	0	0	0	0	0	0	0
	100	0	2	0	0	0	0	0	0	0	0	0
	101	0	2	0	0	0	0	0	0	0	0	0
	102	0	2	0	0	0	0	0	0	0	0	0
	103	0	2	0	0	0	0	0	0	0	0	0
	104	0	2	0	0	0	0	0	0	0	0	0
	105	0	3	0	0	0	0	0	0	0	0	0
	106	0	6	0	0	0	0	0	0	0	0	0
	107	0	2	0	0	0	0	0	0	0	0	0
	108	0	2	0	0	0	0	0	0	0	0	0
	109	0	3	0	0	0	0	0	0	0	0	0
	110	0	2	0	0	0	0	0	0	0	0	0
	111	0	3	0	0	0	0	0	0	0	0	0
	112	0	1	0	0	0	0	0	0	0	0	0
	113	0	1	0	0	0	0	0	0	0	0	0
	114	0	1 & 3	0	0	0	0	0	0	0	0	0
	115	0	2	0	0	0	0	0	0	0	0	0
	116	0	3	0	0	0	0	0	0	0	0	0
	117	0	1	0	0	0	0	0	0	0	0	0
	118	0	6	0	0	0	0	0	0	0	0	0
	119	0	1	0	0	0	0	0	0	0	0	0
	120	0	1	0	0	0	0	0	0	0	0	0
	121	0	3	0	0	0	0	0	0	0	0	0
	122	0	3	0	0	0	0	0	0	0	0	0
	123	0	2	0	0	0	0	0	0	0	0	0
	124	0	3	0	0	0	0	0	0	0	0	0
	125	0	3	0	0	0	0	0	0	0	0	0
	126	0	1	0	0	0	0	0	0	0	0	0
	127	0	3	0	0	0	0	0	0	0	0	0
	128	0	3	0	0	0	0	0	0	0	0	0
	129	0	1	0	0	0	0	0	0	0	0	0
	130	0	3	0	0	0	0	0	0	0	0	0
	131	0	3	0	0	0	0	0	0	0	0	0
	132	0	3	0	0	0	0	0	0	0	0	0
	133	0	3	0	0	0	0	0	0	0	0	0
	134	0	3	0	0	0	0	0	0	0	0	0
	135	0	3	0	0	0	0	0	0	0	0	0
	136	0	2	0	0	0	0	0	0	0	0	0
	137	0	3	0	0	0	0	0	0	0	0	0
	138	0	3	0	0	0	0	0	0	0	0	0
	139	0	2	0	0	0	0	0	0	0	0	0
	140	0	2	0	0	0	0	0	0	0	0	0
	141	0	1	0	0	0	0	0	0	0	0	0
	142	0	3	0	0	0	0	0	0	0	0	0
	143	0	1	0	0	0	0	0	0	0	0	0
	144	0	2	0	0	0	0	0	0	0	0	0
	145	0	2	0	0	0	0	0	0	0	0	0
	146	0	1	0	0	0	0	0	0	0	0	0
	147	0	3	0	0	0	0	0	0	0	0	0
	148	0	2	0	0	0	0	0	0	0	0	0
	149	0	2 & 3	0	0	0	0	0	0	0	0	0
	150	0	1	0	0	0	0	0	0	0	0	0
	151	0	1	0	0	0	0	0	0	0	0	0
	152	0	3	0	0	0	0	0	0	0	0	0
	153	0	2	0	0	0	0	0	0	0	0	0
	154	0	1	0	0	0	0	0	0	0	0	0
	155	0	2	0	0	0	0	0	0	0	0	0
	156	0	2	0	0	0	0	0	0	0	0	0
	157	0	2	0	0	0	0	0	0	0	0	0
	158	0	3	0	0	0	0	0	0	0	0	0
	159	0	1	0	0	0	0	0	0	0	0	0
	160	0	3	0	0	0	0	0	0	0	0	0
	161	0	3	0	0	0	0	0	0	0	0	0
	162	0	3	0	0	0	0	0	0	0	0	0
	163	0	3	0	0	0	0	0	0	0	0	0
	164	0	1	0	0	0	0	0	0	0	0	0
	165	0	3	0	0	0	0	0	0	0	0	0
	166	0	6	0	0	0	0	0	0	0	0	0
	167	0	2	0	0	0	0	0	0	0	0	0
	168	0	3	0	0	0	0	0	0	0	0	0
	169	0	2	0	0	0	0	0	0	0	0	0
	170	0	6	0	0	0	0	0	0	0	0	0
			Total scores for each condition based on the exper's scores	30	69	51	0	0	8	0	4	8	170	Number of images that were scored	The % of the images that YOU scored correctly
			Total scores for each condtion based on your scores	0	0	0	0	0	0	0	0	0	0	Number of images that you scored correctly, based on expert scores	0		Open the sheet named 'Disagreements' to identify which symptoms you missed

## Sheet: Misdiagnosed images
	These are the IDs of the images you scored	These are the sores you gave the images	These are the scores the experts gave the images	Rows highlighted in YELLOW contain images that were misdiagnosed
	Image ID	My scores	Expert Scores
	1	4	2
	2	6	3
	3	1	3
	4	4	3
	5	8	2
	6	4	3
	7	8	2
	8	8	2
	9	6	2
	10	8	2
	11	6	2
	12	6	2
	13	8	1
	14	6	2
	15	6	3
	16	2	1
	17	5	2
	18	6	7
	19	8	2
	20	7	1
	21	6	2
	22	8	2
	23	8	2
	24	8	3
	25	6	2
	26	6	2
	27	6	2 & 3
	28	2	2
	29	8	3
	30	8	2
	31	7	1
	32	6	2
	33	3	2
	34	6	2
	35	1	3
	36	7	1
	37	8	2
	38	6	2 & 3
	39	8	2
	40	6	2
	41	3	2
	42	1	3
	43	1	3
	44	4	3
	45	1	3
	46	8	2
	47	3	2
	48	1	2
	49	8	2
	50	3	2
	51	8	2
	52	6	2
	53	6	7
	54	6	2
	55	1	3
	56	5	2
	57	4	2
	58	8	3
	59	8	2
	60	6	3
	61	8	2
	62	8	1 & 2
	63	8	2
	64	6	8
	65	1	3
	66	6	1
	67	8	1
	68	6	2
	69	7	1
	70	7	3
	71	6	1
	72	3	3
	73	3	2
	74	6	8
	75	8	1
	76	1	3
	77	6	1
	78	7	1
	79	3	2
	80	7	2
	81	7	3
	82	1	1 & 2
	83	1	2
	84	8	1
	85	8	2
	86	1	3
	87	7	2 & 3
	88	1	1
	89	6	8
	90	6	1 & 3
	91	6	3
	92	7	1
	93	1	8
	94	6	7
	95	7	2
	96	6	2
	97	8	2
	98	6	7
	99	3	3
	100	7	2
	101	7	2
	102	1	2
	103	7	2
	104	7	2
	105	1	3
	106	6	7
	107	7	2
	108	5	2
	109	6	3
	110	6	2
	111	4	3
	112	7	1
	113	7	1
	114	1	1 & 3
	115	1	2
	116	6	3
	117	7	1
	118	6	7
	119	7	1
	120	7	1
	121	1	3
	122	6	3
	123	7	2
	124	6	3
	125	7	3
	126	7	1
	127	4	3
	128	7	3
	129	7	1
	130	7	3
	131	7	3
	132	1	3
	133	1	3
	134	1	3
	135	6	3
	136	7	2
	137	1	3
	138	1	3
	139	7	2
	140	1	2
	141	7	1
	142	1	3
	143	7	1
	144	7	2
	145	7	2
	146	1	1
	147	1	3
	148	1	2
	149	6	2 & 3
	150	8	1
	151	7	1
	152	6	3
	153	1	2
	154	7	1
	155	7	2
	156	7	2
	157	6	2
	158	7	3
	159	7	1
	160	1	3
	161	3	3
	162	6	3
	163	6	3
	164	7	1
	165	7	3
	166	6	7
	167	7	2
	168	6	3
	169	7	2
	170	6	7
				0

## Sheet: Analysis
Below are the comparisons of the diagnoses you and the experts made for the cases where you misdiagnosed the condition as well as the number of times the type of disagreement occurred. Cases where you had ≥ 3 diagreements are highlighter in YELLOW
My diagnosis	Expert diagnosis	# of diagreements		My diagnosis	Expert diagnosis	# of diagreements		My diagnosis	Expert diagnosis	# of diagreements
CBSD	CMD	0		CMD	CBSD	0		CMD	Mites	0
Mites	CMD	0		Mites	CBSD	0		CBSD	Mites	0
BLS	CMD	0		BLS	CBSD	0		BLS	Mites	0
FLI	CMD	0		FLI	CBSD	0		FLI	Mites	0
Healthy	CMD	0		Healthy	CBSD	0		Healthy	Mites	0
Other	CMD	0		Other	CBSD	0		Other	Mites	0
	Total diagrements	0			Total diagrements	0			Total diagrements	0
My diagnosis	Expert diagnosis	# of diagreements		My diagnosis	Expert diagnosis	# of diagreements		My diagnosis	Expert diagnosis	# of diagreements
CMD	BLS	0		CMD	FLI	0		CMD	Healthy	0
CBSD	BLS	0		CBSD	FLI	0		CBSD	Healthy	0
Mites	BLS	0		Mites	FLI	0		Mites	Healthy	0
FLI	BLS	0		BLS	FLI	0		BLS	Healthy	0
Healthy	BLS	0		Healthy	FLI	0		FLI	Healthy	0
Other	BLS	0		Other	FLI	0		Other	Healthy	0
	Total diagrements	0			Total diagrements	0			Total diagrements	0
My diagnosis	Expert diagnosis	# of diagreements		My diagnosis	Expert diagnosis	# of diagreements		My diagnosis	Expert diagnosis	# of diagreements
CMD	Other	0		CMD	CMD & CBSD	0		CMD	CMD & CGM	0
CBSD	Other	0		CBSD	CMD & CBSD	0		CBSD	CMD & CGM	0
Mites	Other	0		Mites	CMD & CBSD	0		Mites	CMD & CGM	0
BLS	Other	0		BLS	CMD & CBSD	0		BLS	CMD & CGM	0
FLI	Other	0		FLI	CMD & CBSD	0		FLI	CMD & CGM	0
Healthy	Other	0		Healthy	CMD & CBSD	0		Healthy	CMD & CGM	0
	Total diagrements	0		Other	CMD & CBSD	0		Other	CMD & CGM	0
				Not sure	CMD & CBSD	0		Not sure	CMD & CGM	0
					Total diagrements	0			Total diagrements	0
My diagnosis	Expert diagnosis	# of diagreements
CMD	CBSD & CGM	0
CBSD	CBSD & CGM	0
Mites	CBSD & CGM	0
BLS	CBSD & CGM	0
FLI	CBSD & CGM	0
Healthy	CBSD & CGM	0
Other	CBSD & CGM	0
Not sure	CBSD & CGM	0
	Total diagrements	0		To determine which image you misdiagonised open the sheet named 'Misdiagnosed images'
																	0
